# Supplementary material for: Identification and Expression Analysis of R2R3-MYB Family Genes Associated with Salt Tolerance in Cyclocarya paliurus
Source: Int J Mol Sci. 2022 Mar 22;23(7):3429. doi: 10.3390/ijms23073429 (PMC8998414; doi:10.3390/ijms23073429)
Supplement: Supplementary file 1 [file ijms-23-03429-s001.zip]

Archive with 1 entries (1 files):
- ijms-1635453-supplementary.pdf
